# Supplementary material for: A Myb transcription factor, PgMyb308-like, enhances the level of shikimate, aromatic amino acids, and lignins, but represses the synthesis of flavonoids and hydrolyzable tannins, in pomegranate (Punica granatum L.)
Source: Hortic Res. 2022 Feb 11;9:uhac008. doi: 10.1093/hr/uhac008 (PMC9113223; doi:10.1093/hr/uhac008)
Supplement: Web_Material_uhab008 [file Web_Material_uhab008.zip]

Archive with 1 entries (1 files):
- Web_Material_uhab008.pdf
